# Supplementary material for: Exploratory profiles of phenols, parabens, and per- and poly-fluoroalkyl substances among NHANES study participants in association with previous cancer diagnoses
Source: J Expo Sci Environ Epidemiol. 2023 Sep 18;33(5):687–98. doi: 10.1038/s41370-023-00601-6 (PMC10541322; doi:10.1038/s41370-023-00601-6)
Supplement: Supplementary file 3 — Supplemental_Tables8–11 [file 41370_2023_601_MOESM3_ESM.xlsx]

## Sheet: Supp_Table8
Supplemental Table 8. Differences in associations between PFAS chemicals and cancer outcomes by race, among men. Models adjusted for age, serum cotinine, poverty income ratio, education, BMI, and cycle.
	All Reproductive Cancers													All Reproductive Cancers													All Reproductive Cancers
	Black						White							Mexican American						White							Other Hispanic						White
	N	Odds	LoCI	HiCI	P-val	P-Int	N	Odds	LoCI	HiCI	P-val			N	Odds	LoCI	HiCI	P-val	P-Int	N	Odds	LoCI	HiCI	P-val			N	Odds	LoCI	HiCI	P-val	P-Int	N	Odds	LoCI	HiCI	P-val
PFOA	3213	0.949745	0.620019	1.45482	0.812667	0.621817	3213	0.839541	0.608456	1.15839	0.286948		PFOA	2912	1.63732	0.61588	4.35281	0.322969	0.180983	2912	0.827466	0.586503	1.16743	0.280826		PFOA	2620	0.876906	0.388627	1.97867	0.75172	0.932864	2620	0.84543	0.599813	1.19162	0.337635
PFOS	3213	1.13121	0.706387	1.81153	0.607824	0.48498	3213	0.934354	0.642884	1.35797	0.721883		PFOS	2912	1.34375	0.482119	3.74527	0.572095	0.441743	2912	0.891651	0.596981	1.33177	0.575298		PFOS	2620	1.39996	0.538537	3.63926	0.490037	0.465142	2620	0.969029	0.647151	1.451	0.878604
PFHS	4165	1.28728	0.928794	1.78414	0.129412	0.1215	4165	0.944773	0.757974	1.17761	0.613243		PFHS	3746	1.53288	0.670059	3.50675	0.311687	0.245209	3746	0.923501	0.738383	1.15503	0.485641		PFHS	3386	0.97588	0.558202	1.70609	0.931731	0.895135	3386	0.937388	0.749653	1.17214	0.57068
MPAH	4165	1.31535	0.8777	1.97123	0.184181	0.0441892	4165	0.796388	0.579772	1.09394	0.159823		MPAH	3746	1.89721	0.739408	4.86795	0.182852	0.0973053	3746	0.829194	0.597136	1.15143	0.263488		MPAH	3386	0.347586	0.0940239	1.28495	0.11316	0.207237	3386	0.815778	0.587979	1.13183	0.22294
PFDE	4165	1.19275	0.837932	1.69782	0.327848	0.407275	4165	0.989939	0.745945	1.31374	0.944168		PFDE	3746	0.896471	0.334351	2.40364	0.828061	0.931036	3746	0.937783	0.701776	1.25316	0.664076		PFDE	3386	1.95716	0.955443	4.00913	0.0664442	0.0766105	3386	0.976408	0.731221	1.30381	0.871442
PFNA	4165	1.13535	0.762654	1.69016	0.531779	0.278882	4165	0.875169	0.652348	1.1741	0.373782		PFNA	3746	1.50241	0.618214	3.65123	0.368919	0.230993	3746	0.85478	0.633119	1.15405	0.30559		PFNA	3386	2.22127	0.93541	5.27473	0.0705008	0.0416878	3386	0.869738	0.643371	1.17575	0.364215
PFUA	4165	1.15852	0.82652	1.62387	0.393065	0.228186	4165	0.883909	0.651859	1.19856	0.427057		PFUA	3746	0.584993	0.143519	2.38446	0.454534	0.64861	3746	0.814885	0.594111	1.1177	0.204161		PFUA	3386	1.35831	0.617521	2.98776	0.446393	0.290403	3386	0.864598	0.633593	1.17983	0.358966
	Prostate Cancer													Prostate Cancer													Prostate Cancer
	Black						White							Mexican American						White							Other Hispanic						White
	N	Odds	LoCI	HiCI	P-val	P-Int	N	Odds	LoCI	HiCI	P-val			N	Odds	LoCI	HiCI	P-val	P-Int	N	Odds	LoCI	HiCI	P-val			N	Odds	LoCI	HiCI	P-val	P-Int	N	Odds	LoCI	HiCI	P-val
PFOA	3213	0.92069	0.604226	1.4029	0.700577	0.630678	3213	0.817024	0.591099	1.1293	0.221067		PFOA	2912	1.5768	0.606052	4.10244	0.350574	0.17623	2912	0.802072	0.568484	1.13164	0.209174		PFOA	2620	0.870034	0.387761	1.95213	0.73562	0.895278	2620	0.822037	0.58294	1.1592	0.263761
PFOS	3213	1.08939	0.683727	1.73572	0.718666	0.710599	3213	0.984013	0.670389	1.44436	0.934402		PFOS	2912	1.32541	0.479651	3.66245	0.586956	0.520214	2912	0.942969	0.62587	1.42073	0.778868		PFOS	2620	1.38761	0.537015	3.58549	0.498822	0.553302	2620	1.03059	0.681037	1.55957	0.886627
PFHS	4165	1.26914	0.914679	1.76096	0.153781	0.135701	4165	0.93971	0.750771	1.1762	0.587154		PFHS	3746	1.53398	0.66913	3.51667	0.312103	0.239586	3746	0.917098	0.730814	1.15087	0.455037		PFHS	3386	1.00126	0.565938	1.77143	0.996549	0.819967	3386	0.932701	0.743106	1.17067	0.547897
MPAH	4165	1.24927	0.829552	1.88134	0.286685	0.0534301	4165	0.765253	0.551908	1.06107	0.108601		MPAH	3746	1.78712	0.687736	4.64392	0.233393	0.101726	3746	0.779804	0.555971	1.09375	0.149627		MPAH	3386	0.289601	0.0773405	1.08441	0.0658123	0.153679	3386	0.76791	0.547964	1.07614	0.125078
PFDE	4165	1.15613	0.808106	1.65405	0.427208	0.607674	4165	1.02768	0.768043	1.37509	0.854184		PFDE	3746	0.899473	0.329371	2.45635	0.836245	0.883533	3746	0.972197	0.721057	1.31081	0.853279		PFDE	3386	1.92672	0.928207	3.99936	0.078398	0.10846	3386	1.0129	0.751999	1.36433	0.932762
PFNA	4165	1.1221	0.754227	1.6694	0.569777	0.338584	4165	0.890565	0.659918	1.20183	0.448536		PFNA	3746	1.5828	0.656724	3.81476	0.306254	0.206785	3746	0.877062	0.646482	1.18988	0.399289		PFNA	3386	2.244	0.952717	5.28545	0.0644314	0.0426954	3386	0.888947	0.653975	1.20834	0.452272
PFUA	4165	1.12892	0.801877	1.58934	0.487166	0.515264	4165	0.975695	0.724225	1.31448	0.87146		PFUA	3746	0.592234	0.142308	2.46466	0.471481	0.571045	3746	0.899359	0.65968	1.22612	0.502342		PFUA	3386	1.24936	0.563782	2.76862	0.583431	0.529687	3386	0.953352	0.702843	1.29315	0.758741
	Testicular Cancer													Testicular Cancer													Testicular Cancer
	Black						White							Mexican American						White							Other Hispanic						White
	N	Odds	LoCI	HiCI	P-val	P-Int	N	Odds	LoCI	HiCI	P-val			N	Odds	LoCI	HiCI	P-val	P-Int	N	Odds	LoCI	HiCI	P-val			N	Odds	LoCI	HiCI	P-val	P-Int	N	Odds	LoCI	HiCI	P-val
PFOA	3213	0.281213	0	Inf	0.999911	0.999981	3213	0.36902	0.0298164	4.56714	0.437355		PFOA	2912	2.06019e-10	0	Inf	0.997718	0.99782	2912	0.369023	0.029817	4.56712	0.437357		PFOA	2620	0.0265377	0	Inf	0.999895	0.999924	2620	0.369024	0.0298183	4.56697	0.437352
PFOS	3213	1.8135e-49	0	Inf	0.990195	0.994427	3213	3.77188e-77	0	Inf	0.899496		PFOS	2912	6.24361e-14	0	Inf	0.999665	0.99838	2912	9.26616e-78	0	Inf	0.903629		PFOS	2620	3.59546e-54	0	Inf	0.99628	0.998303	2620	1.5549e-78	0	Inf	0.908492
PFHS	4165	0.905983	0	Inf	0.99998	0.999726	4165	0.231779	0.0354284	1.51635	0.127114		PFHS	3746	0.1438	0	Inf	0.999812	0.999954	3746	0.23178	0.0354283	1.51636	0.127115		PFHS	3386	0.176912	0	Inf	0.999889	0.999983	3386	0.23178	0.0354283	1.51636	0.127117
MPAH	4165	3.72879	0	Inf	0.999904	0.999949	4165	1.86123	0.464029	7.46544	0.380708		MPAH	3746	0.18591	0	Inf	0.999881	0.999838	3746	1.86121	0.46402	7.46543	0.380719		MPAH	3386	30.5464	0	Inf	0.999916	0.999931	3386	1.8612	0.464013	7.46542	0.380727
PFDE	4165	1.6814	0	Inf	0.999952	0.999894	4165	0.533224	0.159037	1.78781	0.308327		PFDE	3746	0.474141	0	Inf	0.999955	0.999993	3746	0.533226	0.159037	1.78782	0.30833		PFDE	3386	1.05837	0	Inf	0.999995	0.999941	3386	0.533227	0.159038	1.78782	0.308331
PFNA	4165	1.51626	0	Inf	0.99997	0.999933	4165	0.604328	0.142623	2.56068	0.494195		PFNA	3746	0.0159935	0	Inf	0.999892	0.999905	3746	0.604328	0.142623	2.56069	0.494197		PFNA	3386	0.635982	0	Inf	0.999988	0.999999	3386	0.604329	0.142623	2.56069	0.494197
PFUA	4165	0.520171	0	Inf	0.999954	0.996795	4165	4.23411e-23	0	Inf	0.992701		PFUA	3746	1.98212e-08	0	Inf	0.999591	0.999204	3746	3.33114e-23	0	Inf	0.992959		PFUA	3386	0.190118	0	Inf	0.999976	0.999278	3386	3.08871e-23	0	Inf	0.993038
	Thyroid Cancer													Thyroid Cancer													Thyroid Cancer
	Black						White							Mexican American						White							Other Hispanic						White
	N	Odds	LoCI	HiCI	P-val	P-Int	N	Odds	LoCI	HiCI	P-val			N	Odds	LoCI	HiCI	P-val	P-Int	N	Odds	LoCI	HiCI	P-val			N	Odds	LoCI	HiCI	P-val	P-Int	N	Odds	LoCI	HiCI	P-val
PFOA	3213	0.385473	0.123387	1.20425	0.100961	0.168005	3213	1.56414	0.262408	9.32339	0.623327		PFOA	2912	0.258725	0	Inf	0.999807	0.999759	2912	1.39783	0.253857	7.69692	0.700383		PFOA	2620	0.398298	0.0381337	4.16013	0.441859	0.380675	2620	1.50286	0.255871	8.82703	0.652002
PFOS	3213	0.452238	0.112482	1.81824	0.263645	0.384118	3213	1.14501	0.190553	6.88021	0.882339		PFOS	2912	0.169291	0	Inf	0.999804	0.999795	2912	1.08749	0.195238	6.0574	0.923742		PFOS	2620	2.52534	0.0426641	149.478	0.656364	0.738247	2620	1.20385	0.202868	7.14381	0.838197
PFHS	4165	0.365101	0.135135	0.986412	0.0469246	0.192404	4165	1.04977	0.290909	3.78817	0.940866		PFHS	3746	0.588447	0	Inf	0.999939	0.999932	3746	1.07076	0.327914	3.49645	0.909837		PFHS	3386	0.660864	0.0656957	6.64793	0.725082	0.707937	3386	1.08125	0.325919	3.58708	0.898409
MPAH	4165	2.43165	0.458961	12.8832	0.296244	0.752038	4165	1.69392	0.311971	9.19751	0.541489		MPAH	3746	0.582557	0	Inf	0.999956	0.999896	3746	2.06422	0.278955	15.2749	0.477866		MPAH	3386	11.7909	0.260559	533.562	0.204609	0.426611	3386	2.0794	0.292788	14.768	0.464209
PFDE	4165	0.456829	0.0846354	2.46579	0.362406	0.708933	4165	0.697728	0.140261	3.47084	0.660139		PFDE	3746	0.348585	0	Inf	0.999917	0.999967	3746	0.529713	0.0945593	2.9674	0.469817		PFDE	3386	235.682	0.0506859	1.09588e+06	0.204852	0.170609	3386	0.57137	0.103664	3.14926	0.520406
PFNA	4165	0.89826	0.170024	4.74562	0.899461	0.336389	4165	2.53811	0.496248	12.9815	0.263333		PFNA	3746	0.106249	0	Inf	0.999734	0.999663	3746	1.83105	0.340352	9.85084	0.481066		PFNA	3386	2.2653	0.0223646	229.451	0.728548	0.961344	3386	2.01087	0.369582	10.941	0.418928
PFUA	4165	0.211284	0.0194845	2.2911	0.201145	0.112338	4165	1.77577	0.485138	6.49992	0.385723		PFUA	3746	0.705849	0	Inf	0.99997	0.999934	3746	1.54187	0.373027	6.37315	0.549816		PFUA	3386	117.909	0.0112439	1.23644e+06	0.312567	0.37315	3386	1.67219	0.405444	6.89669	0.476961
	Melanoma													Melanoma													Melanoma
	Black						White							Mexican American						White							Other Hispanic						White
	N	Odds	LoCI	HiCI	P-val	P-Int	N	Odds	LoCI	HiCI	P-val			N	Odds	LoCI	HiCI	P-val	P-Int	N	Odds	LoCI	HiCI	P-val			N	Odds	LoCI	HiCI	P-val	P-Int	N	Odds	LoCI	HiCI	P-val
PFOA	3213	0.882532	0	Inf	0.999894	0.999936	3213	0.818663	0.501315	1.3369	0.423932		PFOA	2912	0.447282	0.132501	1.50988	0.194907	0.331009	2912	0.849495	0.520993	1.38513	0.513168		PFOA	2620	0.927189	0.124464	6.90706	0.941181	0.915258	2620	0.830382	0.505235	1.36478	0.463428
PFOS	3213	0.685891	0	Inf	0.999636	0.999938	3213	0.643382	0.390535	1.05993	0.0833664		PFOS	2912	0.482146	0.102813	2.26105	0.354832	0.683036	2912	0.671383	0.407945	1.10494	0.11702		PFOS	2620	0.292005	0.0402405	2.11893	0.223457	0.446285	2620	0.637289	0.384888	1.05521	0.0799251
PFHS	4165	0.876429	0	Inf	0.999853	0.999963	4165	0.905857	0.641108	1.27994	0.575066		PFHS	3746	1.73713	0.30334	9.94795	0.53511	0.482245	3746	0.919706	0.65197	1.29739	0.633487		PFHS	3386	2.76107	0.480366	15.8702	0.255013	0.217408	3386	0.901064	0.635598	1.27741	0.55851
MPAH	4165	0.733241	0	Inf	0.999773	0.99995	4165	0.784903	0.473162	1.30203	0.348284		MPAH	3746	2.18204e-05	5.02448e-18	9.47617e+07	0.469742	0.480158	3746	0.78111	0.471159	1.29496	0.338155		MPAH	3386	1.8741e-05	4.07403e-18	8.6211e+07	0.464353	0.473457	3386	0.805339	0.485565	1.3357	0.401655
PFDE	4165	0.769947	0	Inf	0.999768	0.999872	4165	0.666673	0.414823	1.07143	0.0939372		PFDE	3746	1.28221	0.154778	10.6221	0.81775	0.553392	3746	0.668201	0.416061	1.07314	0.0953233		PFDE	3386	1.69316e-19	0	Inf	0.984041	0.984194	3386	0.660436	0.410781	1.06182	0.0868231
PFNA	4165	0.745685	0	Inf	0.99972	0.999999	4165	0.746154	0.466782	1.19273	0.221119		PFNA	3746	0.263225	0.0550701	1.25817	0.0944713	0.190673	3746	0.776351	0.487388	1.23663	0.286515		PFNA	3386	0.5939	0.066039	5.34104	0.641967	0.85353	3386	0.732768	0.456954	1.17506	0.19689
PFUA	4165	0.788877	0	Inf	0.999795	0.999903	4165	0.705446	0.396206	1.25605	0.235832		PFUA	3746	0.698413	0.0310947	15.6869	0.821134	0.993344	3746	0.707789	0.398838	1.25606	0.237615		PFUA	3386	1.72017e-17	0	Inf	0.983183	0.983337	3386	0.702326	0.393851	1.25241	0.231168

## Sheet: Supp_Table9
Supplemental Table 9. Differences in associations between PFAS chemicals and cancer outcomes by race, among women. Models adjust for age, serum cotinine, poverty income ratio, education, BMI, and cycle.
	All Reproductive Cancers													All Reproductive Cancers													All Reproductive Cancers
	Black						White							Mexican American						White							Other Hispanic						White
	N	Odds	LoCI	HiCI	P-val	P-Int	N	Odds	LoCI	HiCI	P-val			N	Odds	LoCI	HiCI	P-val	P-Int	N	Odds	LoCI	HiCI	P-val			N	Odds	LoCI	HiCI	P-val	P-Int	N	Odds	LoCI	HiCI	P-val
PFOA	3289	0.932239	0.584393	1.48713	0.768393	0.0440206	3289	1.64807	1.12924	2.40528	0.0095933		PFOA	2959	0.663658	0.357154	1.2332	0.194655	0.00899851	2959	1.6717	1.13651	2.4589	0.00905442		PFOA	2660	3.39362	1.38235	8.33119	0.00766179	0.166942	2660	1.75182	1.18901	2.58105	0.00457464
PFOS	3289	0.698601	0.433882	1.12483	0.139956	0.207374	3289	0.99511	0.655519	1.51062	0.981636		PFOS	2959	1.02696	0.49966	2.11071	0.942312	0.829698	2959	1.11482	0.716074	1.73562	0.630324		PFOS	2660	2.93002	1.17116	7.33035	0.0215789	0.0501174	2660	1.13742	0.730242	1.77164	0.569005
PFHS	4377	0.750954	0.484665	1.16355	0.199847	0.240066	4377	1.01215	0.767675	1.33449	0.93176		PFHS	3897	0.83757	0.484175	1.44891	0.526152	0.457249	3897	1.05169	0.795642	1.39013	0.723308		PFHS	3568	1.29844	0.702068	2.40138	0.405144	0.518522	3568	1.04605	0.79196	1.38167	0.751141
MPAH	4377	0.720403	0.41352	1.25503	0.246894	0.416272	4377	0.924872	0.683505	1.25147	0.61274		MPAH	3897	1.77449	0.948686	3.31914	0.0726349	0.0971126	3897	1.01289	0.749749	1.36839	0.933486		MPAH	3568	0.515806	0.215606	1.23399	0.136867	0.189692	3568	0.94376	0.695192	1.28121	0.710534
PFDE	4377	0.663993	0.415128	1.06205	0.0874913	0.00560856	4377	1.42407	1.06696	1.90071	0.0163957		PFDE	3897	0.291508	0.126238	0.673147	0.00389013	0.000208909	3897	1.53044	1.14074	2.05327	0.00453653		PFDE	3568	1.54994	0.773796	3.10458	0.216298	0.939552	3568	1.50583	1.12371	2.01788	0.0061244
PFNA	4377	0.800287	0.546548	1.17183	0.252193	0.0144537	4377	1.38286	1.07335	1.78162	0.012155		PFNA	3897	0.775247	0.470708	1.27682	0.31729	0.0255746	3897	1.44216	1.11771	1.86081	0.00486617		PFNA	3568	1.76684	0.930783	3.35386	0.0817456	0.533331	3568	1.42645	1.10617	1.83946	0.00618542
PFUA	4377	0.754648	0.500708	1.13738	0.178635	0.00185396	4377	1.60774	1.23234	2.0975	0.000465457		PFUA	3897	0.238344	0.0646165	0.879156	0.0312874	0.00332854	3897	1.71061	1.30379	2.24437	0.000106818		PFUA	3568	1.64835	0.900727	3.01653	0.105037	0.931889	3568	1.69534	1.29518	2.21914	0.000121573
	Breast Cancer													Breast Cancer													Breast Cancer
	Black						White							Mexican American						White							Other Hispanic						White
	N	Odds	LoCI	HiCI	P-val	P-Int	N	Odds	LoCI	HiCI	P-val			N	Odds	LoCI	HiCI	P-val	P-Int	N	Odds	LoCI	HiCI	P-val			N	Odds	LoCI	HiCI	P-val	P-Int	N	Odds	LoCI	HiCI	P-val
PFOA	3289	1.19562	0.631405	2.26402	0.583367	0.36015	3289	1.66963	1.08946	2.55875	0.0186048		PFOA	2959	1.41936	0.581801	3.46266	0.441504	0.750952	2959	1.65276	1.06881	2.55574	0.0238686		PFOA	2660	4.05851	0.531727	30.9773	0.176732	0.440322	2660	1.80892	1.15565	2.83146	0.00951934
PFOS	3289	0.955717	0.504858	1.80921	0.889366	0.717404	3289	1.08887	0.671367	1.76602	0.730022		PFOS	2959	2.12854	0.75705	5.98466	0.152059	0.227119	2959	1.12581	0.682191	1.8579	0.642898		PFOS	2660	3.45239	0.47388	25.152	0.221357	0.292641	2660	1.17777	0.700223	1.98101	0.53739
PFHS	4377	0.845648	0.469272	1.52389	0.576867	0.471422	4377	1.07388	0.782129	1.47447	0.659425		PFHS	3897	1.04353	0.492615	2.21055	0.911416	0.936746	3897	1.07787	0.784101	1.48171	0.644148		PFHS	3568	1.23711	0.489759	3.12487	0.652661	0.813144	3568	1.10192	0.799628	1.51849	0.553031
MPAH	4377	1.09737	0.567089	2.12351	0.782651	0.805052	4377	1.00321	0.715803	1.406	0.985174		MPAH	3897	2.45917	1.18925	5.08513	0.0151988	0.0262545	3897	1.03212	0.73565	1.44806	0.854817		MPAH	3568	0.260843	0.0543374	1.25216	0.0931451	0.0886396	3568	1.03798	0.73674	1.4624	0.831213
PFDE	4377	0.849744	0.472356	1.52864	0.586803	0.384233	4377	1.14023	0.819159	1.58715	0.43671		PFDE	3897	0.419771	0.15342	1.14853	0.0909645	0.0608122	3897	1.14693	0.819625	1.60495	0.423881		PFDE	3568	0.75063	0.242965	2.31904	0.618191	0.459084	3568	1.16738	0.833058	1.63587	0.368656
PFNA	4377	0.922985	0.558065	1.52653	0.75489	0.343951	4377	1.20901	0.909277	1.60754	0.191646		PFNA	3897	1.0814	0.550319	2.12498	0.820385	0.773808	3897	1.20119	0.902875	1.59807	0.208199		PFNA	3568	0.925946	0.356715	2.40353	0.874384	0.583696	3568	1.21755	0.91245	1.62467	0.181073
PFUA	4377	0.889483	0.53719	1.47281	0.648976	0.180569	4377	1.32165	0.965839	1.80854	0.0813709		PFUA	3897	0.374804	0.0905674	1.55109	0.175658	0.0896204	3897	1.29979	0.945548	1.78674	0.106288		PFUA	3568	1.28405	0.507252	3.25044	0.59776	0.917464	3568	1.35133	0.984641	1.85457	0.0622984
	Ovarian Cancer													Ovarian Cancer													Ovarian Cancer
	Black						White							Mexican American						White							Other Hispanic						White
	N	Odds	LoCI	HiCI	P-val	P-Int	N	Odds	LoCI	HiCI	P-val			N	Odds	LoCI	HiCI	P-val	P-Int	N	Odds	LoCI	HiCI	P-val			N	Odds	LoCI	HiCI	P-val	P-Int	N	Odds	LoCI	HiCI	P-val
PFOA	3289	0.593316	0.291157	1.20905	0.150628	0.080945	3289	1.72446	0.602233	4.9379	0.310003		PFOA	2959	0.176568	0.0595653	0.523394	0.00176132	0.00715897	2959	1.48598	0.477528	4.62409	0.494074		PFOA	2660	2.85206	0.181795	44.7439	0.455561	0.4979	2660	1.06078	0.357455	3.14795	0.915329
PFOS	3289	0.74649	0.309195	1.80225	0.515594	0.00979911	3289	4.33637	1.24334	15.1238	0.0213505		PFOS	2959	0.179676	0.0453229	0.712298	0.0145748	0.000804531	2959	4.19384	1.03032	17.0707	0.0453165		PFOS	2660	3.54361	0.173857	72.2271	0.41077	0.817891	2660	2.46474	0.606701	10.0131	0.207203
PFHS	4377	0.756565	0.344914	1.65952	0.486373	0.630329	4377	0.968297	0.475672	1.9711	0.929215		PFHS	3897	0.402729	0.149546	1.08455	0.0719536	0.0954659	3897	1.11588	0.534803	2.32829	0.770153		PFHS	3568	1.30535	0.181814	9.37196	0.791045	0.699765	3568	0.868882	0.417085	1.81007	0.707401
MPAH	4377	0.48884	0.14298	1.67131	0.253819	0.19253	4377	1.20608	0.567207	2.56456	0.626387		MPAH	3897	1.59034	0.352107	7.18303	0.546439	0.981691	3897	1.56081	0.726344	3.35396	0.253973		MPAH	3568	0.669161	0.0407533	10.9875	0.778432	0.778752	3568	1.00678	0.442776	2.28922	0.987131
PFDE	4377	0.865549	0.357819	2.09373	0.748678	0.0506394	4377	2.55571	1.26603	5.15917	0.00884019		PFDE	3897	0.155603	0.0140364	1.72497	0.129572	0.0154817	3897	3.27712	1.56471	6.86357	0.00164962		PFDE	3568	3.82224	0.479559	30.4644	0.205484	0.740238	3568	2.63705	1.23158	5.64645	0.0125522
PFNA	4377	0.809345	0.391915	1.67138	0.567514	0.067924	4377	1.88792	0.984947	3.61873	0.0555805		PFNA	3897	0.272244	0.0975064	0.760123	0.0130077	0.000677316	3897	2.15538	1.09943	4.22552	0.0253523		PFNA	3568	3.0335	0.346499	26.5574	0.316096	0.606752	3568	1.67735	0.860386	3.27006	0.128886
PFUA	4377	1.03719	0.492544	2.18408	0.923441	0.150951	4377	2.04911	1.0975	3.82585	0.0243195		PFUA	3897	0.269462	0.00980872	7.40256	0.437892	0.17341	3897	2.67435	1.38295	5.17163	0.00346014		PFUA	3568	5.59077	1.08971	28.6836	0.039115	0.282155	3568	2.15147	1.05265	4.3973	0.0356678
	Uterine Cancer													Uterine Cancer													Uterine Cancer
	Black						White							Mexican American						White							Other Hispanic						White
	N	Odds	LoCI	HiCI	P-val	P-Int	N	Odds	LoCI	HiCI	P-val			N	Odds	LoCI	HiCI	P-val	P-Int	N	Odds	LoCI	HiCI	P-val			N	Odds	LoCI	HiCI	P-val	P-Int	N	Odds	LoCI	HiCI	P-val
PFOA	2929	1.2879	0.423103	3.9203	0.65596	0.79923	2929	1.53553	0.548686	4.29729	0.414029		PFOA	2627	0.702138	0.160842	3.06511	0.638131	0.234279	2627	2.03408	0.713009	5.80286	0.184324		PFOA	2347	3.72423	1.30523	10.6264	0.013973	0.250124	2347	1.71459	0.641955	4.5795	0.28206
PFOS	2929	0.480726	0.173315	1.3334	0.159366	0.547231	2929	0.332337	0.136566	0.80875	0.0151904		PFOS	2627	1.66745	0.308356	9.01679	0.552676	0.222233	2627	0.536863	0.179439	1.60624	0.265944		PFOS	2347	3.17793	1.02882	9.81631	0.0444965	0.00937746	2347	0.550689	0.214397	1.41447	0.215146
PFHS	3883	0.765761	0.29778	1.9692	0.579699	0.619937	3883	0.578318	0.288011	1.16125	0.123636		PFHS	3435	1.18938	0.358007	3.95138	0.777084	0.375824	3435	0.6407	0.309053	1.32824	0.231355		PFHS	3117	1.47028	0.654855	3.30106	0.350258	0.150935	3117	0.700648	0.352786	1.39152	0.309528
MPAH	3883	0.499538	0.135967	1.83529	0.295827	0.943274	3883	0.527166	0.210657	1.31922	0.171303		MPAH	3435	0.175091	0.00485075	6.31998	0.340931	0.47184	3435	0.672219	0.270098	1.67302	0.39324		MPAH	3117	0.976528	0.32945	2.89455	0.965826	0.533538	3117	0.64281	0.264465	1.56242	0.329449
PFDE	3883	0.418018	0.138061	1.26567	0.12279	0.00239756	3883	3.07841	1.52702	6.20593	0.00166972		PFDE	3435	0.23632	0.0318187	1.75517	0.158511	0.00623454	3435	4.53067	2.16151	9.49657	6.29597e-05		PFDE	3117	2.54028	1.25901	5.12547	0.00923766	0.411396	3117	3.82656	1.90128	7.70142	0.000169562
PFNA	3883	0.84906	0.364654	1.97695	0.704352	0.0434548	3883	2.36231	1.27652	4.37166	0.00619233		PFNA	3435	0.904961	0.30865	2.65334	0.855614	0.0869224	3435	2.63871	1.42698	4.87941	0.00197708		PFNA	3117	2.95753	1.28345	6.81523	0.0108996	0.795637	3117	2.59792	1.44856	4.65924	0.00135815
PFUA	3883	0.408172	0.133195	1.25083	0.116813	0.000778666	3883	3.37471	1.88579	6.03922	4.1958e-05		PFUA	3435	5.28053e-20	0	Inf	0.987611	0.987135	3435	5.50426	2.8494	10.6327	3.8325e-07		PFUA	3117	2.27025	1.03326	4.98813	0.0412044	0.224514	3117	4.00118	2.28249	7.01403	1.28776e-06
	Thyroid Cancer													Thyroid Cancer													Thyroid Cancer
	Black						White							Mexican American						White							Other Hispanic						White
	N	Odds	LoCI	HiCI	P-val	P-Int	N	Odds	LoCI	HiCI	P-val			N	Odds	LoCI	HiCI	P-val	P-Int	N	Odds	LoCI	HiCI	P-val			N	Odds	LoCI	HiCI	P-val	P-Int	N	Odds	LoCI	HiCI	P-val
PFOA	3289	0.994067	0.297243	3.32446	0.992292	0.0323754	3289	6.91705	1.6931	28.2591	0.00707496		PFOA	2959	0.0651869	0.00658235	0.645565	0.0195907	0.000766842	2959	6.23515	1.7667	22.0054	0.00444775		PFOA	2660	2.08444	0.233305	18.6233	0.510931	0.631624	2660	3.87288	0.917315	16.3512	0.0653939
PFOS	3289	0.982937	0.260267	3.71221	0.979748	0.389915	3289	2.15222	0.439959	10.5283	0.34399		PFOS	2959	0.0929449	0.00476307	1.81369	0.117057	0.0366073	2959	2.94119	0.52459	16.4902	0.22		PFOS	2660	1.45164	0.129361	16.2896	0.762562	0.769794	2660	0.992627	0.207466	4.74925	0.992607
PFHS	4377	0.846175	0.332434	2.15384	0.726034	0.690795	4377	1.08509	0.448212	2.62691	0.856349		PFHS	3897	0.131084	0.0205929	0.834415	0.0314213	0.0362991	3897	1.12997	0.450695	2.83305	0.794427		PFHS	3568	0.457235	0.0876031	2.38649	0.35328	0.479278	3568	0.880028	0.354088	2.18716	0.783207
MPAH	4377	1.2597	0.411523	3.85601	0.685866	0.466863	4377	2.06529	0.872377	4.88944	0.0990489		MPAH	3897	0.0032173	3.38396e-11	305884	0.54031	0.491436	3897	2.06513	0.832968	5.11995	0.117471		MPAH	3568	1.1903	0.166554	8.50663	0.862167	0.814463	3568	1.52999	0.605051	3.8689	0.368934
PFDE	4377	1.47235	0.531853	4.07597	0.456479	0.324175	4377	2.84979	1.13758	7.13912	0.0254099		PFDE	3897	0.113436	0.00247938	5.1899	0.264506	0.106774	3897	2.83992	1.12351	7.17855	0.0273744		PFDE	3568	2.47063	0.510436	11.9584	0.260943	0.900055	3568	2.19844	0.862417	5.6042	0.0989483
PFNA	4377	0.823004	0.337832	2.00495	0.668079	0.0430974	4377	2.65759	1.16999	6.03659	0.0195396		PFNA	3897	4.70066e-22	0	Inf	0.991133	0.990965	3897	2.54124	1.11763	5.77821	0.0260571		PFNA	3568	2.3753	0.2936	19.2169	0.417333	0.870374	3568	1.97414	0.842379	4.62645	0.117524
PFUA	4377	1.2291	0.502209	3.00806	0.651463	0.616522	4377	1.65676	0.720941	3.80732	0.234339		PFUA	3897	3.37039e-20	0	Inf	0.992534	0.992454	3897	1.62133	0.649424	4.04774	0.300555		PFUA	3568	4.214	0.862578	20.5868	0.0755127	0.196117	3568	1.31035	0.5231	3.2824	0.563988
	Melanoma													Melanoma													Melanoma
	Black						White							Mexican American						White							Other Hispanic						White
	N	Odds	LoCI	HiCI	P-val	P-Int	N	Odds	LoCI	HiCI	P-val			N	Odds	LoCI	HiCI	P-val	P-Int	N	Odds	LoCI	HiCI	P-val			N	Odds	LoCI	HiCI	P-val	P-Int	N	Odds	LoCI	HiCI	P-val
PFOA	3289	1.13113	0	Inf	0.999945	0.999811	3289	1.72819	0.718047	4.15941	0.222142		PFOA	2959	1.5526	0.156701	15.3833	0.706928	0.935216	2959	1.71404	0.738237	3.97967	0.209905		PFOA	2660	1.4279	0	Inf	0.999904	0.999949	2660	1.72819	0.718047	4.15941	0.222142
PFOS	3289	0.979323	0	Inf	0.999988	0.99988	3289	1.20121	0.407023	3.54505	0.739864		PFOS	2959	1.84167	0.20941	16.1967	0.581958	0.774582	2959	1.33286	0.463637	3.83169	0.593822		PFOS	2660	1.19752	0	Inf	0.999952	0.999999	2660	1.20121	0.407023	3.54505	0.739864
PFHS	4377	0.828982	0	Inf	0.999907	0.999805	4377	1.22634	0.718356	2.09355	0.454618		PFHS	3897	3.28364	0.474639	22.7168	0.228265	0.325799	3897	1.20634	0.711066	2.0466	0.486679		PFHS	3568	1.12286	0.114226	11.0379	0.920837	0.965216	3568	1.18216	0.69303	2.01652	0.539089
MPAH	4377	1.05024	0	Inf	0.999979	0.999925	4377	1.2523	0.70474	2.22528	0.443074		MPAH	3897	0.000893928	1.49412e-12	534836	0.495989	0.486516	3897	1.17518	0.662265	2.08532	0.581184		MPAH	3568	0.000125613	4.44779e-16	3.54754e+07	0.504318	0.49367	3568	1.25931	0.710239	2.23286	0.430078
PFDE	4377	0.876761	0	Inf	0.999937	0.999531	4377	2.31731	1.34295	3.99859	0.00253262		PFDE	3897	3.16907e-24	0	Inf	0.988034	0.987855	3897	2.24842	1.31427	3.84652	0.0031008		PFDE	3568	3.3677	1.01113	11.2165	0.0479244	0.548989	3568	2.24416	1.29848	3.87858	0.00378351
PFNA	4377	1.03098	0	Inf	0.999983	0.999695	4377	1.77447	1.06172	2.96571	0.0286291		PFNA	3897	0.974716	0.156323	6.07763	0.978121	0.592054	3897	1.62733	1.00812	2.62689	0.0462523		PFNA	3568	28.6038	3.36751	242.963	0.00212363	0.011813	3568	1.72024	1.03027	2.87228	0.0380768
PFUA	4377	0.927144	0	Inf	0.999959	0.999652	4377	1.7479	1.03969	2.93855	0.0351318		PFUA	3897	6.2776e-19	0	Inf	0.988686	0.988546	3897	1.68297	0.997275	2.84013	0.0512024		PFUA	3568	7.8762	1.01329	61.221	0.048539	0.157419	3568	1.73485	1.03014	2.92164	0.038297

## Sheet: Supp_Table10
Supplemental Table 10. Differences in associations between phenols/parabens and cancer outcomes by race, among men. Models adjust for age, serum cotinine, poverty income ratio, education, BMI, urinary creatinine, and cycle.
	All Reproductive Cancers													All Reproductive Cancers													All Reproductive Cancers
	Black						White							Mexican American						White							Other Hispanic						White
	N	Odds	LoCI	HiCI	P-val	P-Int	N	Odds	LoCI	HiCI	P-val			N	Odds	LoCI	HiCI	P-val	P-Int	N	Odds	LoCI	HiCI	P-val			N	Odds	LoCI	HiCI	P-val	P-Int	N	Odds	LoCI	HiCI	P-val
BPA	2439	0.601356	0.334365	1.08154	0.0894616	0.10475	2439	1.01486	0.698878	1.4737	0.938225		BPA	2291	0.767856	0.244177	2.41466	0.651345	0.755256	2291	0.925568	0.62176	1.37783	0.70317		BPA	2014	0.766869	0.238283	2.46802	0.656245	0.777745	2014	0.90916	0.610224	1.35454	0.63966
BP3	2439	0.695836	0.406156	1.19212	0.18676	0.024752	2439	1.37573	1.04477	1.81154	0.0230895		BP3	2291	0.606576	0.16723	2.20017	0.446966	0.222998	2291	1.36909	1.03116	1.81775	0.0298412		BP3	2014	1.13	0.422753	3.02043	0.807511	0.747149	2014	1.3355	1.00606	1.77284	0.0453088
Triclosan	2439	1.09543	0.552559	2.17164	0.794061	0.862754	2439	1.17507	0.748466	1.84484	0.483282		Triclosan	2291	0.521209	0.101309	2.68148	0.435562	0.372568	2291	1.12269	0.707745	1.7809	0.623007		Triclosan	2014	2.05335	0.554131	7.60874	0.281657	0.364421	2014	1.08416	0.684716	1.71661	0.73038
BPB	2439	1.00951	0.834085	1.22182	0.922597	0.655851	2439	1.0633	0.923449	1.22433	0.393615		BPB	2291	0.547933	0.15284	1.96434	0.355725	0.322462	2291	1.04152	0.900554	1.20454	0.583527		BPB	2014	0.946716	0.504482	1.77662	0.86462	0.756478	2014	1.04728	0.905832	1.21082	0.532594
EPB	2439	0.863423	0.589768	1.26406	0.450187	0.486858	2439	1.02153	0.761521	1.37032	0.88696		EPB	2291	0.265975	0.0162183	4.36189	0.35343	0.356654	2291	0.996708	0.737675	1.3467	0.982868		EPB	2014	0.33155	0.0456361	2.40874	0.275217	0.285239	2014	0.986572	0.730668	1.3321	0.929685
MPB	2439	1.29017	0.727586	2.28777	0.383321	0.777245	2439	1.16578	0.761838	1.78391	0.479739		MPB	2291	0.98956	0.277404	3.52998	0.987095	0.893916	2291	1.08398	0.697084	1.6856	0.720349		MPB	2014	1.11814	0.348473	3.58775	0.851091	0.943108	2014	1.06907	0.688721	1.65946	0.76593
PPB	2439	1.57573	0.883639	2.8099	0.123361	0.561468	2439	1.28571	0.877042	1.8848	0.197842		PPB	2291	0.776557	0.211508	2.85115	0.703133	0.500224	2291	1.2377	0.83879	1.82633	0.282658		PPB	2014	1.18222	0.368333	3.7945	0.77845	0.959069	2014	1.22072	0.82579	1.80453	0.317248
BPF	861	0.358281	0.110831	1.15821	0.0864107	0.0235323	861	1.55276	0.926249	2.60304	0.0950464		BPF	762	1.81873	0.328905	10.0569	0.493007	0.821416	762	1.48192	0.878232	2.50059	0.140598		BPF	701	0.789889	0.0912123	6.84036	0.830428	0.578165	701	1.48179	0.884271	2.48307	0.135426
BPS	861	1.14082	0.491519	2.64784	0.75909	0.814542	861	1.2821	0.742334	2.21433	0.372768		BPS	762	1.13096	0.180045	7.10412	0.89557	0.991555	762	1.1427	0.653178	1.99908	0.640176		BPS	701	2.00087	0.334052	11.9846	0.447591	0.537759	701	1.10933	0.625436	1.96759	0.722697
Triclocarban	861	0.916283	0.676132	1.24173	0.572882	0.519321	861	1.03039	0.84885	1.25075	0.762099		Triclocarban	762	1.01572	0.38022	2.71339	0.975179	0.990953	762	1.02163	0.840122	1.24235	0.830226		Triclocarban	701	1.17555	0.584471	2.36437	0.650088	0.672737	701	1.0054	0.825713	1.2242	0.95721
DCP25	861	1.24376	0.600741	2.57506	0.556856	0.707194	861	1.47704	0.856595	2.54689	0.160572		DCP25	762	1.39999	0.2839	6.90378	0.679379	0.997271	762	1.39587	0.79592	2.44804	0.244577		DCP25	701	1.91416	0.575314	6.3687	0.289773	0.603696	701	1.34929	0.768064	2.37037	0.29737
DCP24	861	1.10339	0.57863	2.10406	0.765123	0.773751	861	1.23838	0.759246	2.01989	0.391688		DCP24	762	1.97877	0.53727	7.28784	0.304883	0.474902	762	1.19238	0.708047	2.008	0.508181		DCP24	701	1.81397	0.672114	4.89573	0.239744	0.406078	701	1.1355	0.668893	1.9276	0.637905
	Prostate Cancer													Prostate Cancer													Prostate Cancer
	Black						White							Mexican American						White							Other Hispanic						White
	N	Odds	LoCI	HiCI	P-val	P-Int	N	Odds	LoCI	HiCI	P-val			N	Odds	LoCI	HiCI	P-val	P-Int	N	Odds	LoCI	HiCI	P-val			N	Odds	LoCI	HiCI	P-val	P-Int	N	Odds	LoCI	HiCI	P-val
BPA	2439	0.581915	0.321556	1.05308	0.0736002	0.130516	2439	0.955377	0.645968	1.41299	0.819164		BPA	2291	0.727869	0.232445	2.27922	0.585474	0.782541	2291	0.858265	0.563073	1.30821	0.477257		BPA	2014	0.669265	0.206321	2.17096	0.503579	0.707572	2014	0.840564	0.551017	1.28226	0.420193
BP3	2439	0.701567	0.406972	1.20941	0.202067	0.0223191	2439	1.42132	1.06843	1.89077	0.0157536		BP3	2291	0.612432	0.167397	2.24062	0.458743	0.207132	2291	1.43253	1.06649	1.92422	0.0169604		BP3	2014	1.10942	0.400563	3.07268	0.841657	0.671891	2014	1.39275	1.03743	1.86977	0.0274846
Triclosan	2439	1.09886	0.551638	2.18894	0.788595	0.823262	2439	1.2052	0.752578	1.93006	0.437229		Triclosan	2291	0.496269	0.0961295	2.56199	0.402805	0.323838	2291	1.16544	0.717887	1.89203	0.535716		Triclosan	2014	1.95938	0.518386	7.40603	0.321445	0.430658	2014	1.11258	0.687809	1.79967	0.663726
BPB	2439	0.991351	0.816393	1.2038	0.930126	0.478374	2439	1.07793	0.935831	1.2416	0.298133		BPB	2291	0.49783	0.127748	1.94003	0.314864	0.278608	2291	1.0528	0.909462	1.21874	0.490765		BPB	2014	0.929151	0.48038	1.79717	0.827175	0.700204	2014	1.05931	0.915617	1.22555	0.438525
EPB	2439	0.850802	0.580814	1.24629	0.406783	0.423618	2439	1.035	0.764273	1.40162	0.824048		EPB	2291	0.268471	0.0163061	4.42024	0.357514	0.356751	2291	1.00792	0.738222	1.37615	0.960389		EPB	2014	0.284939	0.0345389	2.35069	0.243565	0.248551	2014	0.996831	0.730817	1.35967	0.98401
MPB	2439	1.31288	0.738957	2.33254	0.353228	0.952539	2439	1.34164	0.863068	2.08557	0.191645		MPB	2291	0.998087	0.284939	3.49611	0.997611	0.732226	2291	1.25853	0.79522	1.99176	0.326238		MPB	2014	1.0299	0.314982	3.36747	0.961127	0.778865	2014	1.23317	0.781053	1.947	0.368396
PPB	2439	1.6019	0.893351	2.87243	0.113767	0.799194	2439	1.46334	0.987507	2.16846	0.0577818		PPB	2291	0.802712	0.223448	2.88365	0.736254	0.398819	2291	1.42739	0.956553	2.13	0.0814218		PPB	2014	1.09957	0.336986	3.58782	0.875003	0.702675	2014	1.40098	0.937255	2.09414	0.100169
BPF	861	0.332912	0.0992968	1.11616	0.0747554	0.0344283	861	1.40337	0.775567	2.53937	0.262717		BPF	762	2.19312	0.364785	13.1852	0.390837	0.606129	762	1.33566	0.719718	2.47872	0.358913		BPF	701	0.543086	0.0507298	5.81399	0.613759	0.467155	701	1.34258	0.736189	2.44844	0.336576
BPS	861	1.13798	0.481455	2.68977	0.768362	0.780036	861	1.31435	0.728594	2.37101	0.363838		BPS	762	1.31096	0.230633	7.45172	0.760063	0.898182	762	1.1633	0.631264	2.14376	0.627677		BPS	701	2.22896	0.361642	13.738	0.387677	0.500293	701	1.15155	0.616913	2.14951	0.657678
Triclocarban	861	0.938162	0.691884	1.2721	0.681166	0.566241	861	1.04432	0.845067	1.29055	0.688069		Triclocarban	762	0.999861	0.389294	2.56804	0.99977	0.940081	762	1.03772	0.834606	1.29027	0.739005		Triclocarban	701	1.18068	0.564635	2.46887	0.658986	0.699567	701	1.01497	0.816237	1.2621	0.893666
DCP25	861	1.17328	0.553567	2.48674	0.676707	0.709633	861	1.40344	0.777983	2.53172	0.26018		DCP25	762	1.59536	0.318386	7.99398	0.569981	0.815322	762	1.29941	0.702375	2.40394	0.404033		DCP25	701	1.88518	0.574265	6.1886	0.295826	0.533151	701	1.23401	0.666278	2.2855	0.503692
DCP24	861	1.09169	0.568067	2.09798	0.792376	0.711074	861	1.27218	0.756526	2.1393	0.363981		DCP24	762	2.2767	0.604221	8.57859	0.224137	0.391023	762	1.2241	0.70003	2.14052	0.478201		DCP24	701	1.78321	0.660288	4.81584	0.253821	0.445266	701	1.15135	0.655836	2.02124	0.623546
	Testicular Cancer													Testicular Cancer													Testicular Cancer
	Black						White							Mexican American						White							Other Hispanic						White
	N	Odds	LoCI	HiCI	P-val	P-Int	N	Odds	LoCI	HiCI	P-val			N	Odds	LoCI	HiCI	P-val	P-Int	N	Odds	LoCI	HiCI	P-val			N	Odds	LoCI	HiCI	P-val	P-Int	N	Odds	LoCI	HiCI	P-val
BPA	2439	1.02967	0	Inf	0.999995	0.999923	2439	1.69113	0.468273	6.10738	0.422585		BPA	2291	0.871265	0	Inf	0.999984	0.999922	2291	1.69113	0.468273	6.10738	0.422585		BPA	2014	1.66038	0	Inf	0.999965	0.999999	2014	1.69113	0.468273	6.10738	0.422585
BP3	2439	0.830188	0	Inf	0.999965	0.999992	2439	0.864415	0.307205	2.4323	0.782516		BP3	2291	0.854607	0	Inf	0.999975	0.999998	2291	0.864415	0.307205	2.4323	0.782516		BP3	2014	1.43139	0	Inf	0.999944	0.999921	2014	0.864415	0.307205	2.4323	0.782516
Triclosan	2439	1.10082	0	Inf	0.999989	0.999994	2439	1.15818	0.249748	5.37098	0.851177		Triclosan	2291	2.8535	0	Inf	0.999877	0.999894	2291	1.15818	0.249748	5.37098	0.851177		Triclosan	2014	1.36087	0	Inf	0.999974	0.999986	2014	1.15818	0.249748	5.37098	0.851177
BPB	2439	1.25881	0	Inf	0.999904	0.999826	2439	0.831763	0.269176	2.57018	0.748949		BPB	2291	1.08394	0	Inf	0.999968	0.999896	2291	0.831763	0.269176	2.57018	0.748949		BPB	2014	1.14572	0	Inf	0.999959	0.999904	2014	0.831763	0.269176	2.57018	0.748949
EPB	2439	1.04891	0	Inf	0.999987	0.999928	2439	0.802174	0.250941	2.56428	0.710061		EPB	2291	1.3401	0	Inf	0.999949	0.999911	2291	0.802174	0.250941	2.56428	0.710061		EPB	2014	1.20037	0	Inf	0.999963	0.999918	2014	0.802174	0.250941	2.56428	0.710061
MPB	2439	0.77989	0	Inf	0.999967	0.999776	2439	0.14803	0.0147312	1.48751	0.104656		MPB	2291	0.630953	0	Inf	0.99994	0.99981	2291	0.14803	0.0147312	1.48751	0.104656		MPB	2014	1.45101	0	Inf	0.999958	0.999741	2014	0.14803	0.0147312	1.48751	0.104656
PPB	2439	0.971821	0	Inf	0.999996	0.999718	2439	0.123235	0.0110653	1.37247	0.0886551		PPB	2291	1.00046	0	Inf	1	0.999731	2291	0.123235	0.0110653	1.37247	0.0886551		PPB	2014	1.40823	0	Inf	0.999963	0.999739	2014	0.123235	0.0110653	1.37247	0.0886551
BPF	861	0.980482	0	Inf	0.999999	0.999983	861	1.49975	0.432815	5.19679	0.52268		BPF	762	0.00245526	0	Inf	0.999911	0.999905	762	1.49975	0.432815	5.19679	0.52268		BPF	701	10.1004	0	Inf	0.999967	0.999973	701	1.49975	0.432816	5.19679	0.52268
BPS	861	249.924	0	Inf	0.999907	0.999909	861	1.1138	0.21295	5.8256	0.898399		BPS	762	100220845683306	0	Inf	0.999595	0.999596	762	1.1138	0.21295	5.82559	0.898399		BPS	701	6.2047	0	Inf	0.999966	0.999968	701	1.1138	0.21295	5.82558	0.898399
Triclocarban	861	0.398511	0	Inf	0.999912	0.999911	861	1.01039	0.623549	1.63722	0.966524		Triclocarban	762	183.491	0	Inf	0.99954	0.999541	762	1.01039	0.623549	1.63722	0.966524		Triclocarban	701	1.78922	0	Inf	0.999968	0.999968	701	1.01039	0.623549	1.63722	0.966524
DCP25	861	1878.01	0	Inf	0.999822	0.999875	861	9.30717	0.859569	100.775	0.066433		DCP25	762	0.970226	0	Inf	0.999999	0.999897	762	9.30716	0.859566	100.776	0.0664334		DCP25	701	0.420062	0	Inf	0.999969	0.999888	701	9.30716	0.859565	100.776	0.0664336
DCP24	861	12.9771	0	Inf	0.999915	0.999958	861	3.59367	0.410233	31.4808	0.247978		DCP24	762	1.06746	0	Inf	0.999997	0.999948	762	3.59366	0.41023	31.4808	0.24798		DCP24	701	0.490181	0	Inf	0.999986	0.999962	701	3.59366	0.410229	31.4809	0.247981
	Thyroid Cancer													Thyroid Cancer													Thyroid Cancer
	Black						White							Mexican American						White							Other Hispanic						White
	N	Odds	LoCI	HiCI	P-val	P-Int	N	Odds	LoCI	HiCI	P-val			N	Odds	LoCI	HiCI	P-val	P-Int	N	Odds	LoCI	HiCI	P-val			N	Odds	LoCI	HiCI	P-val	P-Int	N	Odds	LoCI	HiCI	P-val
BPA	2439	2.43841	0.0577817	102.902	0.640629	0.768681	2439	1.23941	0.0752455	20.4148	0.880643		BPA	2291	1.99232e-14	0	Inf	0.999189	0.999715	2291	1.30759e-09	0	Inf	0.99159		BPA	2014	5.57969	0.0245606	1267.6	0.534586	0.556387	2014	0.894871	0.0375071	21.3504	0.945283
BP3	2439	1.17887	0.124279	11.1823	0.886005	0.45145	2439	3.97307	0.435695	36.2301	0.221221		BP3	2291	4.89052e-07	0	Inf	0.999392	0.999564	2291	0.0162924	1.30205e-286	2.03865e+282	0.990158		BP3	2014	10.323	0.0410266	2597.46	0.407848	0.560056	2014	1.81986	0.275972	12.0008	0.533822
Triclosan	2439	0.198081	0.000641794	61.1353	0.579845	0.575088	2439	1.3259	0.0450875	38.991	0.87011		Triclosan	2291	1.78808e-12	0	Inf	0.999714	0.999594	2291	94190	0	Inf	0.993033		Triclosan	2014	1.0773e-25	0	Inf	0.997345	0.997354	2014	0.8306	0.0333547	20.6836	0.909907
BPB	2439	1.94224e-16	0	Inf	0.996177	0.996165	2439	1.12315	0.465196	2.71166	0.796222		BPB	2291	10.842	0	Inf	0.999963	0.99994	2291	0.227898	0	Inf	0.998279		BPB	2014	2.46938e-14	0	Inf	0.996706	0.996695	2014	1.10898	0.453021	2.71473	0.820844
EPB	2439	2.7099e-24	0	Inf	0.99661	0.999488	2439	7.49061e-20	0	Inf	0.99631		EPB	2291	5.3326e-10	0	Inf	0.999425	0.999108	2291	1.88618e-24	0	Inf	0.995367		EPB	2014	3.9544e-180	0	Inf	0.982797	0.984111	2014	5.97118e-30	0	Inf	0.985899
MPB	2439	1.42383	0.0478729	42.3473	0.838242	0.563672	2439	5.91586	0.154802	226.079	0.338903		MPB	2291	5.47194e-18	0	Inf	0.998737	0.998877	2291	0.00792985	0	Inf	0.999338		MPB	2014	54.5946	0.00151934	1.96175e+06	0.454817	0.786191	2014	12.3359	0.120816	1259.55	0.287088
PPB	2439	3.3121	0.0528668	207.503	0.570507	0.872025	2439	2.18803	0.100206	47.776	0.618693		PPB	2291	1.1157e-09	0	Inf	0.999019	0.999689	2291	1.61883e-12	0	Inf	0.982798		PPB	2014	2.63002	0.0430276	160.758	0.644928	0.910375	2014	1.88756	0.0306889	116.096	0.762435
BPF	861	2.00095e+08	0	Inf	0.999456	0.999654	861	2698.09	0	Inf	0.999794		BPF	762	1	0	Inf	1	1	762	1	0	Inf	1		BPF	701	1	0	Inf	1	1	701	1	0	Inf	1
BPS	861	0.0469289	0	Inf	0.999752	0.999982	861	0.0253498	0	Inf	0.999889		BPS	762	1	0	Inf	1	1	762	1	0	Inf	1		BPS	701	1	0	Inf	1	1	701	1	0	Inf	1
Triclocarban	861	0.0619314	0	Inf	0.999743	0.999936	861	0.214557	0	Inf	0.999893		Triclocarban	762	1	0	Inf	1	1	762	1	0	Inf	1		Triclocarban	701	1	0	Inf	1	1	701	1	0	Inf	1
DCP25	861	1.74321e+07	0	Inf	0.998358	0.999563	861	0.320935	0	Inf	0.999971		DCP25	762	1	0	Inf	1	1	762	1	0	Inf	1		DCP25	701	1	0	Inf	1	1	701	1	0	Inf	1
DCP24	861	656946	0	Inf	0.999284	0.999408	861	2.37827	0	Inf	0.999961		DCP24	762	1	0	Inf	1	1	762	1	0	Inf	1		DCP24	701	1	0	Inf	1	1	701	1	0	Inf	1
	Melanoma													Melanoma													Melanoma
	Black						White							Mexican American						White							Other Hispanic						White
	N	Odds	LoCI	HiCI	P-val	P-Int	N	Odds	LoCI	HiCI	P-val			N	Odds	LoCI	HiCI	P-val	P-Int	N	Odds	LoCI	HiCI	P-val			N	Odds	LoCI	HiCI	P-val	P-Int	N	Odds	LoCI	HiCI	P-val
BPA	2439	1.05289	0	Inf	0.999968	0.999611	2439	0.558538	0.256669	1.21544	0.142054		BPA	2291	1.01423	0	Inf	0.999992	0.999647	2291	0.558538	0.256669	1.21544	0.142054		BPA	2014	0.0868108	0.00174353	4.32234	0.220266	0.345122	2014	0.570559	0.264644	1.2301	0.152247
BP3	2439	1.25595	0	Inf	0.999842	0.99999	2439	1.27509	0.755346	2.15245	0.362987		BP3	2291	1.08165	0	Inf	0.999957	0.999909	2291	1.27509	0.755346	2.15245	0.362987		BP3	2014	0.846862	0.08283	8.65839	0.888551	0.752285	2014	1.24038	0.733662	2.09707	0.421378
Triclosan	2439	1.44716	0	Inf	0.99981	0.999889	2439	1.7964	0.798847	4.03966	0.156539		Triclosan	2291	1.57068	0	Inf	0.99978	0.999935	2291	1.7964	0.798847	4.03966	0.156539		Triclosan	2014	0.0217906	1.06445e-06	446.077	0.449959	0.385476	2014	1.78442	0.798616	3.98711	0.158016
BPB	2439	1.118	0	Inf	0.999784	0.999882	2439	1.05162	0.794889	1.39127	0.724479		BPB	2291	1.10097	0	Inf	0.99981	0.999909	2291	1.05162	0.794889	1.39127	0.724479		BPB	2014	4.56134e-10	0	Inf	0.991075	0.991053	2014	1.05416	0.796682	1.39484	0.712033
EPB	2439	1.12758	0	Inf	0.999875	0.999914	2439	1.03872	0.581709	1.85476	0.897821		EPB	2291	1.1419	0	Inf	0.999917	0.999941	2291	1.03872	0.581709	1.85476	0.897821		EPB	2014	7.92956e-19	0	Inf	0.990198	0.990192	2014	1.02417	0.57415	1.8269	0.935546
MPB	2439	1.1088	0	Inf	0.999938	0.999831	2439	1.47053	0.705033	3.06718	0.303883		MPB	2291	1.09194	0	Inf	0.999954	0.999845	2291	1.47053	0.705033	3.06718	0.303883		MPB	2014	0.0694957	0.000571586	8.44956	0.276295	0.217022	2014	1.45397	0.699778	3.02098	0.315771
PPB	2439	1.12017	0	Inf	0.999933	0.999868	2439	1.40109	0.687548	2.85515	0.353122		PPB	2291	1.22439	0	Inf	0.999897	0.999931	2291	1.40109	0.687548	2.85515	0.353122		PPB	2014	0.574984	0.0245922	13.4435	0.730743	0.592822	2014	1.38455	0.677276	2.83042	0.37246
BPF	861	1.20199	0	Inf	0.999945	0.999886	861	1.75599	0.705238	4.37227	0.226398		BPF	762	0.864716	0	Inf	0.999971	0.999859	762	1.75599	0.705238	4.37227	0.226398		BPF	701	1.05062e-26	0	Inf	0.995411	0.995376	701	1.59077	0.672696	3.76178	0.290444
BPS	861	1.23769	0	Inf	0.999943	0.999981	861	1.15472	0.418156	3.18873	0.781326		BPS	762	2.2659	0	Inf	0.999845	0.999872	762	1.15472	0.418156	3.18873	0.781326		BPS	701	1.32951	0.0266745	66.2658	0.886438	0.938575	701	1.13635	0.413541	3.12253	0.804251
Triclocarban	861	0.996058	0	Inf	0.999997	0.999935	861	1.10301	0.79839	1.52385	0.552142		Triclocarban	762	0.898154	0	Inf	0.999949	0.999903	762	1.10301	0.79839	1.52385	0.552142		Triclocarban	701	2.19573e-19	0	Inf	0.993552	0.993536	701	1.11278	0.810518	1.52776	0.50872
DCP25	861	1.25203	0	Inf	0.999935	0.999991	861	1.29226	0.548162	3.04643	0.557883		DCP25	762	1.18337	0	Inf	0.999955	0.999977	762	1.29226	0.548162	3.04643	0.557883		DCP25	701	1.19141	0.108255	13.1122	0.88619	0.897589	701	1.41247	0.626826	3.18283	0.404763
DCP24	861	1.23463	0	Inf	0.999935	0.999914	861	0.933773	0.406424	2.14538	0.871737		DCP24	762	0.91428	0	Inf	0.999972	0.999993	762	0.933773	0.406424	2.14538	0.871737		DCP24	701	0.665509	0.0658192	6.72906	0.730122	0.711496	701	1.05629	0.496899	2.24542	0.88682

## Sheet: Supp_Table11
Supplemental Table 11. Differences in associations between phenols/parabens and cancer outcomes by race, among women. Models adjust for age, serum cotinine, poverty income ratio, education, BMI, urinary creatinine, and cycle.
	All Reproductive Cancers													All Reproductive Cancers													All Reproductive Cancers
	Black						White							Mexican American						White							Other Hispanic						White
	N	Odds	LoCI	HiCI	P-val	P-Int	N	Odds	LoCI	HiCI	P-val			N	Odds	LoCI	HiCI	P-val	P-Int	N	Odds	LoCI	HiCI	P-val			N	Odds	LoCI	HiCI	P-val	P-Int	N	Odds	LoCI	HiCI	P-val
BPA	2518	0.70262	0.407867	1.21038	0.203405	0.0752551	2518	1.18898	0.861357	1.64121	0.292569		BPA	2303	1.79236	1.04879	3.06313	0.0328249	0.182302	2303	1.19082	0.860444	1.64805	0.29216		BPA	2060	0.784352	0.334821	1.83743	0.575984	0.272755	2060	1.27809	0.921913	1.77186	0.140973
BP3	2518	0.951778	0.585737	1.54657	0.841839	0.555977	2518	1.12195	0.850942	1.47927	0.414652		BP3	2303	0.924916	0.525569	1.6277	0.786652	0.522179	2303	1.13308	0.855334	1.50102	0.383841		BP3	2060	1.63873	0.822933	3.26324	0.159884	0.331063	2060	1.13782	0.858793	1.5075	0.368393
Triclosan	2518	1.12786	0.617335	2.06058	0.695566	0.542996	2518	1.39561	0.969014	2.01	0.0733117		Triclosan	2303	0.927284	0.47228	1.82065	0.826404	0.296765	2303	1.38559	0.959801	2.00028	0.0816882		Triclosan	2060	0.843691	0.316328	2.25024	0.734166	0.335184	2060	1.40779	0.975207	2.03226	0.0678548
BPB	2518	0.781462	0.442794	1.37916	0.394873	0.718279	2518	0.876649	0.648666	1.18476	0.391603		BPB	2303	0.628688	0.351463	1.12458	0.117753	0.285649	2303	0.891092	0.658988	1.20495	0.453861		BPB	2060	0.603553	0.260767	1.39694	0.238293	0.34428	2060	0.919848	0.679454	1.24529	0.588797
EPB	2518	0.7598	0.393944	1.46543	0.412393	0.933437	2518	0.784492	0.534596	1.1512	0.214823		EPB	2303	0.283945	0.0974442	0.827392	0.0210414	0.0741606	2303	0.795008	0.541535	1.16712	0.241568		EPB	2060	0.153025	0.0233995	1.00074	0.0500856	0.0890035	2060	0.803671	0.546125	1.18267	0.267505
MPB	2518	0.87871	0.494508	1.56141	0.659336	0.771854	2518	0.965616	0.695685	1.34028	0.83432		MPB	2303	0.882253	0.472417	1.64764	0.694241	0.791611	2303	0.968168	0.697661	1.34356	0.846568		MPB	2060	0.503367	0.20896	1.21257	0.125941	0.153288	2060	0.990213	0.709638	1.38172	0.953861
PPB	2518	0.842242	0.467028	1.51891	0.568228	0.783548	2518	0.769443	0.569437	1.0397	0.0879131		PPB	2303	0.746737	0.418995	1.33084	0.321896	0.88583	2303	0.782695	0.58042	1.05546	0.108242		PPB	2060	0.593851	0.241557	1.45994	0.256167	0.560946	2060	0.785164	0.579898	1.06309	0.117745
BPF	954	0.9766	0.431745	2.20905	0.954658	0.347907	954	1.52134	0.939437	2.46367	0.0880102		BPF	802	1.18809	0.518314	2.72335	0.683848	0.934834	802	1.23677	0.752364	2.03305	0.402046		BPF	770	0.224589	0.0394176	1.27964	0.0925197	0.0580234	770	1.25994	0.776616	2.04405	0.349298
BPS	954	2.04477	0.846327	4.94025	0.111997	0.256753	954	1.11883	0.60009	2.08597	0.723889		BPS	802	1.41672	0.528716	3.79618	0.488499	0.447257	802	0.911287	0.474638	1.74964	0.780144		BPS	770	0.766408	0.271294	2.16511	0.615595	0.645361	770	1.00857	0.531452	1.91404	0.979162
Triclocarban	955	0.739164	0.448407	1.21845	0.23594	0.728702	955	0.823736	0.574273	1.18157	0.2921		Triclocarban	802	1.15322	0.766913	1.73413	0.493375	0.165709	802	0.784561	0.540055	1.13977	0.202875		Triclocarban	770	1.07096	0.741852	1.54606	0.714402	0.286505	770	0.808101	0.560067	1.16598	0.254679
DCP25	955	0.950225	0.385083	2.34477	0.911783	0.213616	955	1.86917	1.01541	3.44076	0.0445245		DCP25	802	4.03506	1.64774	9.8812	0.00226624	0.0744269	802	1.51578	0.82857	2.77294	0.1771		DCP25	770	1.02826	0.443615	2.38342	0.948193	0.373626	770	1.63075	0.904365	2.94056	0.10399
DCP24	955	1.23028	0.654845	2.31139	0.51948	0.450284	955	1.64671	1.0373	2.61416	0.0344047		DCP24	802	2.26332	1.13897	4.4976	0.0197329	0.30542	802	1.47	0.920254	2.34815	0.106913		DCP24	770	0.910509	0.393781	2.1053	0.826477	0.269031	770	1.5456	0.975409	2.44912	0.0637417
	Breast Cancer													Breast Cancer													Breast Cancer
	Black						White							Mexican American						White							Other Hispanic						White
	N	Odds	LoCI	HiCI	P-val	P-Int	N	Odds	LoCI	HiCI	P-val			N	Odds	LoCI	HiCI	P-val	P-Int	N	Odds	LoCI	HiCI	P-val			N	Odds	LoCI	HiCI	P-val	P-Int	N	Odds	LoCI	HiCI	P-val
BPA	2518	0.639654	0.3425	1.19462	0.160908	0.140066	2518	1.05984	0.717836	1.56479	0.770015		BPA	2303	2.07555	1.02344	4.20926	0.0429481	0.114716	2303	1.09928	0.736551	1.64064	0.643144		BPA	2060	0.753382	0.259489	2.18732	0.602546	0.495835	2060	1.10067	0.73685	1.64412	0.639438
BP3	2518	0.807499	0.453934	1.43645	0.466876	0.54638	2518	0.98592	0.711282	1.3666	0.932163		BP3	2303	0.623678	0.25414	1.53056	0.302659	0.355095	2303	0.974771	0.697482	1.3623	0.881062		BP3	2060	3.03079	1.22438	7.5023	0.0164961	0.0165679	2060	0.935793	0.669393	1.30821	0.697843
Triclosan	2518	0.941466	0.466192	1.90128	0.866423	0.420244	2518	1.30779	0.854547	2.00143	0.216459		Triclosan	2303	0.934586	0.366923	2.38047	0.88722	0.524539	2303	1.2987	0.846354	1.99281	0.231543		Triclosan	2060	1.23645	0.383567	3.98577	0.722283	0.983641	2060	1.25264	0.815678	1.92368	0.303407
BPB	2518	1.05122	0.583157	1.89495	0.868047	0.542026	2518	0.854064	0.599408	1.21691	0.382522		BPB	2303	0.628538	0.276766	1.42742	0.26716	0.459634	2303	0.875664	0.612392	1.25212	0.466793		BPB	2060	0.739769	0.284282	1.92505	0.536753	0.760137	2060	0.864609	0.603719	1.23824	0.427266
EPB	2518	0.76972	0.361689	1.63806	0.496988	0.72631	2518	0.896878	0.583283	1.37907	0.620034		EPB	2303	0.419079	0.111571	1.57413	0.197729	0.273659	2303	0.908287	0.588315	1.40228	0.664193		EPB	2060	0.290517	0.0460322	1.8335	0.188493	0.24614	2060	0.887201	0.572222	1.37556	0.592717
MPB	2518	0.754423	0.392146	1.45138	0.398594	0.499684	2518	0.969979	0.658908	1.42791	0.877218		MPB	2303	1.19447	0.480755	2.96774	0.701942	0.676196	2303	0.970652	0.657024	1.43399	0.881077		MPB	2060	0.555725	0.177539	1.73951	0.312928	0.383363	2060	0.945626	0.6379	1.4018	0.780737
PPB	2518	0.755533	0.388256	1.47024	0.409203	0.808734	2518	0.827174	0.579472	1.18076	0.296054		PPB	2303	0.868096	0.383969	1.96263	0.733952	0.927153	2303	0.833152	0.583966	1.18867	0.314048		PPB	2060	0.540125	0.168056	1.73594	0.301107	0.514598	2060	0.808515	0.56405	1.15893	0.247246
BPF	954	0.639988	0.167784	2.44114	0.513496	0.237305	954	1.50901	0.865651	2.63051	0.146735		BPF	802	1.15441	0.342318	3.89308	0.816909	0.881551	802	1.27704	0.734104	2.22152	0.386644		BPF	770	0.314106	0.045467	2.16999	0.240253	0.176274	770	1.23292	0.704226	2.15852	0.463686
BPS	954	1.68318	0.54401	5.20777	0.366232	0.519712	954	1.10406	0.547974	2.22445	0.781803		BPS	802	0.875018	0.194454	3.93747	0.861878	0.839442	802	1.03375	0.503691	2.1216	0.927909		BPS	770	0.376112	0.0834183	1.6958	0.203146	0.240811	770	0.982802	0.475267	2.03233	0.962674
Triclocarban	955	0.956312	0.582714	1.56944	0.859711	0.64777	955	0.824572	0.549091	1.23826	0.352464		Triclocarban	802	0.55837	0.129852	2.40101	0.433605	0.63267	802	0.806821	0.534109	1.21878	0.307765		Triclocarban	770	1.05009	0.61563	1.79114	0.857636	0.437538	770	0.804734	0.533756	1.21328	0.299696
DCP25	955	0.792203	0.233567	2.68696	0.708542	0.219769	955	1.86573	0.940767	3.70011	0.0742265		DCP25	802	3.55491	1.04502	12.0929	0.0423052	0.261016	802	1.60696	0.822879	3.13814	0.164801		DCP25	770	0.569351	0.168969	1.91846	0.36346	0.130857	770	1.62431	0.830444	3.17707	0.156426
DCP24	955	0.852301	0.331717	2.18987	0.739934	0.236602	955	1.59716	0.956949	2.66569	0.0731939		DCP24	802	2.11939	0.821394	5.46852	0.120385	0.541049	802	1.51936	0.915063	2.52274	0.105901		DCP24	770	0.718783	0.219551	2.35321	0.585274	0.248278	770	1.50789	0.905041	2.51229	0.114815
	Ovarian Cancer													Ovarian Cancer													Ovarian Cancer
	Black						White							Mexican American						White							Other Hispanic						White
	N	Odds	LoCI	HiCI	P-val	P-Int	N	Odds	LoCI	HiCI	P-val			N	Odds	LoCI	HiCI	P-val	P-Int	N	Odds	LoCI	HiCI	P-val			N	Odds	LoCI	HiCI	P-val	P-Int	N	Odds	LoCI	HiCI	P-val
BPA	2518	1.13248	0.264735	4.84447	0.866768	0.430927	2518	2.10287	1.02764	4.30314	0.0418885		BPA	2303	3.37717	1.14351	9.97393	0.0276153	0.386241	2303	1.96866	1.00505	3.85613	0.0483032		BPA	2060	1.57655	0	Inf	0.999807	0.999827	2060	2.37077	1.17117	4.79906	0.0164331
BP3	2518	1.58035	0.459591	5.43416	0.467676	0.491278	2518	2.62079	1.19231	5.76067	0.0164964		BP3	2303	0.879396	0.248582	3.11099	0.841971	0.136189	2303	2.70313	1.20036	6.08725	0.0163532		BP3	2060	1.54247	0	Inf	0.999809	0.999678	2060	3.19946	1.38606	7.38535	0.00643148
Triclosan	2518	2.28194	0.470162	11.0754	0.306005	0.37047	2518	0.938816	0.27856	3.16404	0.918876		Triclosan	2303	1.20531	0.289421	5.0196	0.79752	0.733966	2303	0.875704	0.251699	3.04672	0.83472		Triclosan	2060	1.23055	0	Inf	0.999925	0.999938	2060	1.03788	0.297403	3.62202	0.953503
BPB	2518	0.0969381	0.00130364	7.20829	0.288452	0.332687	2518	0.81905	0.313045	2.14296	0.684174		BPB	2303	0.318802	0.0525191	1.9352	0.214067	0.345653	2303	0.829983	0.316857	2.17408	0.704468		BPB	2060	1.27546	0	Inf	0.999889	0.999834	2060	0.887417	0.329438	2.39046	0.813242
EPB	2518	1.54459	0.328579	7.26078	0.581935	0.179753	2518	0.335369	0.0647329	1.73748	0.192997		EPB	2303	0.386293	0.0547494	2.72555	0.340001	0.884481	2303	0.3199	0.0607359	1.68494	0.178777		EPB	2060	0.91511	0	Inf	0.999969	0.999663	2060	0.348325	0.0651993	1.86092	0.217369
MPB	2518	1.30577	0.259042	6.58212	0.746487	0.771001	2518	0.99834	0.394855	2.52417	0.9972		MPB	2303	0.409821	0.115878	1.4494	0.166324	0.271459	2303	0.965398	0.382259	2.43812	0.940611		MPB	2060	1.22025	0	Inf	0.999926	0.999967	2060	1.11782	0.423209	2.9525	0.822162
PPB	2518	1.65777	0.283479	9.69452	0.574818	0.461518	2518	0.802068	0.338666	1.89955	0.616085		PPB	2303	0.36253	0.104897	1.25292	0.108795	0.302176	2303	0.792754	0.333641	1.88364	0.598913		PPB	2060	1.05342	0	Inf	0.999982	0.999926	2060	0.851046	0.349896	2.06998	0.72209
BPF	954	3.77	0.906007	15.6874	0.0681057	0.245315	954	1.13208	0.256549	4.99559	0.869889		BPF	802	4.52986e-35	0	Inf	0.995479	0.995501	802	0.689584	0.110078	4.3199	0.691363		BPF	770	0.646589	0	Inf	0.999966	0.99997	770	0.950091	0.14016	6.44033	0.958183
BPS	954	4.06094	0.430853	38.2759	0.22081	0.717454	954	2.48299	0.531364	11.6027	0.247612		BPS	802	1.68884	0.265078	10.7598	0.57912	0.988366	802	1.72083	0.298047	9.93553	0.543988		BPS	770	0.96427	0	Inf	0.999996	0.999866	770	3.67612	0.51343	26.3207	0.194894
Triclocarban	955	2.42441e-20	0	Inf	0.995245	0.995242	955	1.02529	0.464131	2.2649	0.950758		Triclocarban	802	0.816194	0.308165	2.16174	0.682759	0.903332	802	0.883844	0.356658	2.19028	0.789717		Triclocarban	770	0.799476	0	Inf	0.999958	0.99995	770	1.04131	0.36426	2.9768	0.939788
DCP25	955	4.4201	0.652955	29.9213	0.127722	0.7215	955	2.84512	0.53089	15.2474	0.222184		DCP25	802	5.53407	0.72417	42.291	0.099156	0.346256	802	1.5682	0.282423	8.70764	0.606959		DCP25	770	1.94445	0	Inf	0.999963	0.999923	770	7.76204	0.583086	103.328	0.120763
DCP24	955	4.59371	1.09787	19.221	0.0368103	0.118927	955	0.867124	0.140491	5.35196	0.877975		DCP24	802	2.85881	0.585246	13.9647	0.194288	0.121255	802	0.370957	0.0479101	2.87224	0.342299		DCP24	770	1.01821	0	Inf	0.999998	0.999974	770	0.781972	0.0848555	7.20612	0.828171
	Uterine Cancer													Uterine Cancer													Uterine Cancer
	Black						White							Mexican American						White							Other Hispanic						White
	N	Odds	LoCI	HiCI	P-val	P-Int	N	Odds	LoCI	HiCI	P-val			N	Odds	LoCI	HiCI	P-val	P-Int	N	Odds	LoCI	HiCI	P-val			N	Odds	LoCI	HiCI	P-val	P-Int	N	Odds	LoCI	HiCI	P-val
BPA	2246	0.962917	0.210533	4.4041	0.961146	0.891204	2246	1.07396	0.553266	2.08471	0.832995		BPA	2040	0.786229	0.256452	2.41042	0.673921	0.760526	2040	0.950635	0.484399	1.86562	0.882997		BPA	1813	0.798228	0.196588	3.24114	0.752598	0.594229	1813	1.18585	0.621213	2.26371	0.605325
BP3	2246	1.35626	0.402313	4.57219	0.623085	0.922089	2246	1.44918	0.82077	2.55871	0.200878		BP3	2040	1.5865	0.655656	3.83887	0.305973	0.944299	2040	1.52855	0.857915	2.72342	0.149885		BP3	1813	0.528352	0.130451	2.13993	0.371334	0.141857	1813	1.62068	0.9076	2.89402	0.102626
Triclosan	2246	1.65416	0.337971	8.09609	0.534495	0.949818	2246	1.5648	0.734882	3.33196	0.245578		Triclosan	2040	0.840062	0.242244	2.91319	0.783552	0.4169	2040	1.5202	0.703982	3.28275	0.286263		Triclosan	1813	0.444235	0.0634567	3.10992	0.413791	0.19629	1813	1.73336	0.807859	3.71915	0.157888
BPB	2246	0.136553	0.00418686	4.45365	0.262774	0.295466	2246	0.882635	0.460803	1.69063	0.706557		BPB	2040	0.881575	0.356309	2.18118	0.785079	0.99231	2040	0.876924	0.463624	1.65866	0.686296		BPB	1813	0.405082	0.0683313	2.40141	0.319638	0.329631	1813	1.01119	0.53691	1.90444	0.972508
EPB	2246	0.203938	0.0114612	3.62882	0.279041	0.506468	2246	0.56517	0.221774	1.44028	0.231858		EPB	2040	0.0330171	0.000292011	3.73319	0.157384	0.246565	2040	0.566621	0.22643	1.41792	0.224805		EPB	1813	0.0030472	1.11307e-07	83.4219	0.266411	0.308591	1813	0.625012	0.248798	1.57011	0.317289
MPB	2246	1.69305	0.31447	9.11507	0.539845	0.653215	2246	1.12609	0.566452	2.23864	0.734806		MPB	2040	1.04177	0.356441	3.04479	0.940384	0.980042	2040	1.05834	0.540078	2.07392	0.868793		MPB	1813	0.533195	0.139376	2.03978	0.358271	0.269891	1813	1.22786	0.615683	2.44872	0.560001
PPB	2246	0.869904	0.17025	4.44485	0.866998	0.864877	2246	0.749385	0.404647	1.38782	0.358823		PPB	2040	0.980183	0.354926	2.70693	0.969193	0.646528	2040	0.746379	0.409785	1.35945	0.338969		PPB	1813	0.792171	0.19273	3.25603	0.746652	0.965015	1813	0.819763	0.443629	1.5148	0.525826
BPF	854	2.88647e-31	0	Inf	0.994429	0.994408	854	1.30797	0.440996	3.87937	0.628378		BPF	706	2.3402	0.641559	8.53631	0.197833	0.385455	706	1.06392	0.315595	3.58664	0.920398		BPF	674	0.148229	0.00495485	4.4344	0.270895	0.241565	674	1.2075	0.396291	3.67924	0.740122
BPS	854	2.76915	0.511593	14.9889	0.237155	0.360093	854	1.00368	0.218145	4.61795	0.996233		BPS	706	2.19923	0.345229	14.0098	0.404157	0.310095	706	0.613303	0.108506	3.46653	0.5801		BPS	674	1.73746	0.369846	8.16226	0.484013	0.484978	674	0.825861	0.172932	3.94402	0.81045
Triclocarban	855	7.15037e-21	0	Inf	0.995639	0.999818	855	3.30657e-22	0	Inf	0.996219		Triclocarban	706	2.13787	1.08749	4.20278	0.0275795	0.994034	706	1.10034e-20	0	Inf	0.994131		Triclocarban	674	1.09331	0.672383	1.77775	0.719087	0.991382	674	1.37841e-19	0	Inf	0.9914
DCP25	855	0.317984	0.0357132	2.83126	0.304385	0.170207	855	1.85419	0.480157	7.16021	0.370402		DCP25	706	2.6887	0.684732	10.5576	0.156397	0.503117	706	1.38677	0.351288	5.47454	0.640694		DCP25	674	1.69532	0.503009	5.71381	0.394475	0.968677	674	1.63522	0.438166	6.10257	0.464222
DCP24	855	0.579533	0.0885808	3.79154	0.569179	0.283038	855	1.85588	0.583438	5.90341	0.294933		DCP24	706	1.67714	0.609043	4.61838	0.317053	0.81266	706	1.38781	0.408839	4.71092	0.599181		DCP24	674	1.05502	0.337318	3.29974	0.926652	0.561095	674	1.69304	0.545378	5.25575	0.362292
	Thyroid Cancer													Thyroid Cancer													Thyroid Cancer
	Black						White							Mexican American						White							Other Hispanic						White
	N	Odds	LoCI	HiCI	P-val	P-Int	N	Odds	LoCI	HiCI	P-val			N	Odds	LoCI	HiCI	P-val	P-Int	N	Odds	LoCI	HiCI	P-val			N	Odds	LoCI	HiCI	P-val	P-Int	N	Odds	LoCI	HiCI	P-val
BPA	2518	0.321323	0.0395761	2.60885	0.287988	0.539782	2518	0.643302	0.161474	2.56287	0.53163		BPA	2303	1.10102	0.0871915	13.9033	0.940705	0.687344	2303	0.624108	0.147212	2.64591	0.52237		BPA	2060	0.987024	0	Inf	0.999998	0.999951	2060	0.725144	0.165517	3.17691	0.669818
BP3	2518	1.76256	0.307773	10.0939	0.524424	0.917331	2518	1.58079	0.509981	4.89996	0.427571		BP3	2303	3.00164	0.278208	32.3852	0.365072	0.577084	2303	1.44228	0.458349	4.5384	0.531208		BP3	2060	1.04158	0	Inf	0.999994	0.999939	2060	1.54328	0.484438	4.91643	0.462951
Triclosan	2518	0.0082646	3.94324e-06	17.3217	0.21904	0.310843	2518	0.455151	0.0729521	2.8397	0.399417		Triclosan	2303	0.00702167	3.01854e-08	1633.37	0.431563	0.525776	2303	0.39517	0.0604494	2.58331	0.33243		Triclosan	2060	0.978619	0	Inf	0.999997	0.999908	2060	0.488214	0.0783598	3.04177	0.442386
BPB	2518	2.65789	0.585528	12.065	0.205326	0.635155	2518	1.72003	0.586125	5.04756	0.323451		BPB	2303	1.75493	0.211638	14.5522	0.602272	0.730698	2303	1.16633	0.398054	3.41743	0.779078		BPB	2060	1.45274	0	Inf	0.999936	0.999997	2060	1.42558	0.473363	4.29327	0.528448
EPB	2518	0.839732	0.0803084	8.78052	0.884034	0.946348	2518	0.923086	0.195707	4.3539	0.919446		EPB	2303	4.40882e-48	0	Inf	0.995131	0.995149	2303	0.665871	0.138799	3.19443	0.611242		EPB	2060	0.950034	0	Inf	0.999993	0.999975	2060	0.788023	0.164081	3.78461	0.766037
MPB	2518	3.36465	0.264438	42.8109	0.349795	0.474037	2518	1.19517	0.285599	5.00152	0.807139		MPB	2303	2.07742	0.09119	47.3262	0.646647	0.627324	2303	0.905827	0.214093	3.83256	0.89309		MPB	2060	1.33347	0	Inf	0.999962	0.999967	2060	1.03976	0.238003	4.5424	0.958664
PPB	2518	1.82517	0.170456	19.5432	0.618916	0.830665	2518	1.36547	0.370219	5.03624	0.639936		PPB	2303	2.76559	0.0885789	86.3465	0.562312	0.632001	2303	1.13651	0.291523	4.43075	0.853746		PPB	2060	1.32076	0	Inf	0.999965	0.999997	2060	1.28961	0.326553	5.09286	0.716648
BPF	954	3.53685e-32	0	Inf	0.993522	0.993662	954	0.208528	0.0137687	3.15818	0.258216		BPF	802	0.6344	0	Inf	0.999944	0.999869	802	0.218038	0.013291	3.57689	0.285935		BPF	770	0.55183	0	Inf	0.999933	0.999895	770	0.218038	0.013291	3.57689	0.285935
BPS	954	2.99475	0.335644	26.7203	0.325948	0.672179	954	1.74535	0.410134	7.42744	0.450987		BPS	802	1.92362	0	Inf	0.999892	0.999973	802	1.62896	0.27963	9.48935	0.587334		BPS	770	0.989801	0	Inf	0.999999	0.999951	770	1.62896	0.27963	9.48935	0.587334
Triclocarban	955	1.66589	0.822822	3.37276	0.156157	0.994	955	2.68398e-20	0	Inf	0.994067		Triclocarban	802	0.555706	0	Inf	0.999936	0.996803	802	1.28429e-21	0	Inf	0.995865		Triclocarban	770	0.89629	0	Inf	0.99999	0.997034	770	1.30335e-21	0	Inf	0.995856
DCP25	955	13.7561	1.3748	137.641	0.0256889	0.0496294	955	0.734807	0.0785953	6.8699	0.78701		DCP25	802	1.01831	0	Inf	0.999997	0.999861	802	0.421763	0.0322017	5.52405	0.510679		DCP25	770	0.609476	0	Inf	0.999934	0.999951	770	0.421763	0.0322017	5.52405	0.510679
DCP24	955	3.87554	1.03478	14.5149	0.0443516	0.0777294	955	0.62791	0.111977	3.521	0.596785		DCP24	802	0.653056	0	Inf	0.999921	0.999883	802	0.34666	0.0370473	3.24377	0.353106		DCP24	770	0.557078	0	Inf	0.999923	0.999937	770	0.34666	0.0370473	3.24377	0.353106
	Melanoma													Melanoma													Melanoma
	Black						White							Mexican American						White							Other Hispanic						White
	N	Odds	LoCI	HiCI	P-val	P-Int	N	Odds	LoCI	HiCI	P-val			N	Odds	LoCI	HiCI	P-val	P-Int	N	Odds	LoCI	HiCI	P-val			N	Odds	LoCI	HiCI	P-val	P-Int	N	Odds	LoCI	HiCI	P-val
BPA	2518	0.948153	0	Inf	0.999967	0.999929	2518	1.0637	0.568161	1.99143	0.846958		BPA	2303	0.251788	0.0128125	4.94807	0.364056	0.357276	2303	1.02746	0.546408	1.93201	0.932998		BPA	2060	0.881149	0.0526709	14.741	0.929853	0.892585	2060	1.07132	0.575383	1.99473	0.82803
BP3	2518	0.978096	0	Inf	0.999987	0.999618	2518	1.856	1.10575	3.1153	0.0192605		BP3	2303	0.458923	0.0238275	8.83895	0.605797	0.354129	2303	1.88858	1.12594	3.16778	0.0159731		BP3	2060	4.18188	0.288856	60.5427	0.294049	0.546294	2060	1.81059	1.08197	3.02989	0.0238274
Triclosan	2518	0.771976	0	Inf	0.999876	0.999833	2518	1.09518	0.552153	2.17224	0.794714		Triclosan	2303	1.21578e-69	0	Inf	0.987351	0.987342	2303	1.1177	0.565513	2.20906	0.748879		Triclosan	2060	0.0356267	2.34792e-05	54.059	0.372227	0.362123	2060	1.08368	0.547469	2.14507	0.817563
BPB	2518	0.960632	0	Inf	0.999975	0.999966	2518	1.01489	0.589379	1.74761	0.957484		BPB	2303	2.55463e-42	0	Inf	0.989315	0.989313	2303	1.01962	0.594469	1.74882	0.943736		BPB	2060	1.66459	0.189136	14.6501	0.646066	0.667432	2060	1.02259	0.595781	1.75517	0.935398
EPB	2518	0.956941	0	Inf	0.999976	0.999817	2518	1.3328	0.70682	2.51315	0.374672		EPB	2303	1.6561e-37	0	Inf	0.990494	0.990465	2303	1.301	0.692708	2.44345	0.413203		EPB	2060	2.7209	0.190677	38.8265	0.460473	0.600412	2060	1.31502	0.696007	2.48455	0.398887
MPB	2518	1.09269	0	Inf	0.999953	0.99965	2518	2.11002	1.06103	4.19612	0.0332635		MPB	2303	0.110262	0.00575531	2.11241	0.143305	0.0591625	2303	1.98899	1.01506	3.89737	0.045117		MPB	2060	1.17616	0.0394967	35.0245	0.925343	0.744282	2060	2.08395	1.04881	4.14074	0.0360776
PPB	2518	1.00843	0	Inf	0.999996	0.999705	2518	1.78949	0.953541	3.35831	0.0700047		PPB	2303	0.420532	0.0307276	5.75532	0.516387	0.293511	2303	1.76859	0.95153	3.28724	0.0714039		PPB	2060	0.526718	0.0220871	12.5608	0.691976	0.461779	2060	1.76704	0.941969	3.31478	0.0761065
BPF	954	1.71868	0	Inf	0.999731	0.999892	954	1.383	0.683709	2.79753	0.36698		BPF	802	2.4135	0.268258	21.7141	0.431824	0.616377	802	1.34376	0.665942	2.71147	0.40941		BPF	770	2.14173	0.27121	16.913	0.470067	0.675918	770	1.35271	0.665889	2.74793	0.403453
BPS	954	1.54651	0	Inf	0.99979	0.99983	954	1.08683	0.431923	2.73473	0.859624		BPS	802	2.38185	0.196829	28.8231	0.495083	0.502291	802	0.965347	0.380449	2.44946	0.940822		BPS	770	7.2842	0.16045	330.692	0.307704	0.333181	770	1.03918	0.40872	2.64212	0.935669
Triclocarban	955	0.945082	0	Inf	0.999941	0.999724	955	0.725238	0.362959	1.44912	0.363013		Triclocarban	802	1.17642e-16	0	Inf	0.992222	0.992295	802	0.70953	0.347338	1.44941	0.346406		Triclocarban	770	2.66138e-15	0	Inf	0.992336	0.992411	770	0.720482	0.358041	1.44982	0.358152
DCP25	955	1.43562	0	Inf	0.999832	0.999728	955	2.57454	1.17907	5.62158	0.0176236		DCP25	802	30.2247	0.258466	3534.45	0.160593	0.2956	802	2.31763	1.07621	4.99104	0.0317401		DCP25	770	0.722338	0.0408804	12.7634	0.824323	0.40808	770	2.49443	1.15933	5.36703	0.0193774
DCP24	955	1.32285	0	Inf	0.999833	0.999802	955	1.84284	0.96684	3.51255	0.0632357		DCP24	802	5.44909	0.730346	40.6555	0.0982225	0.289734	802	1.74238	0.904883	3.35499	0.0967121		DCP24	770	1.20296	0.10082	14.3534	0.883855	0.77047	770	1.75487	0.942121	3.26874	0.0763731
